# Supplementary material for: Effect of age and sex on prescriptions for outpatients with bipolar disorder in the MUSUBI study: a cross‑sectional study
Source: Ann Gen Psychiatry. 2022 Sep 12;21:37. doi: 10.1186/s12991-022-00415-0 (PMC9465914; doi:10.1186/s12991-022-00415-0)
Supplement: Supplementary file 1 — Additional file 1: Table S1 Adjusted standardized residuals of mood stabilizers, antipsychotics, antidepressants and benzodiazepine receptor agonists divided by age. [file 12991_2022_415_MOESM1_ESM.xlsx]

## Sheet: Sheet1
Supplemental Table 1 Adjusted standardized residuals of mood stabilizers, antipsychotics, antidepressants and benzodiazepine receptor agonists divided by age.
	age (years)
	≤39	40-64	≥65
Mood stabilizers
Lithium	-2.9	0.1	3.1
Valproate	-3.1	2.9	-0.4
Lamotrigine	4.1	1.4	-6.3
Other medaitions
Antipsychotics	1.7	3.2	-6
Antidepressants	-0.7	3	-3.2
BZRAs	-3.5	3.5	-0.6
