# Supplementary material for: Effect of age and sex on prescriptions for outpatients with bipolar disorder in the MUSUBI study: a cross‑sectional study
Source: Ann Gen Psychiatry. 2022 Sep 12;21:37. doi: 10.1186/s12991-022-00415-0 (PMC9465914; doi:10.1186/s12991-022-00415-0)
Supplement: Supplementary file 2 — Additional file 2: Table S2 Adjusted standardized residuals of mood stabilizers divided by age and sex. [file 12991_2022_415_MOESM2_ESM.xlsx]

## Sheet: Sheet1
Supplemental Table 2 Adjusted standardized residuals of mood stabilizers divided by age and sex.
	young males	young females	middle-aged males	middle-aged females	older males	older females
Mood stabilizers
Lithium	1.8	-4.9	1.7	-1.6	2.1	2
Valproate	-2.7	-1.6	2.5	0.6	-0.4	-0.2
Lamotrigine	2.5	2.9	1.1	0.4	-4.1	-4.4
Carbamazepine	-2.2	-1.1	1	1.2	2	-1.8
